# Supplementary material for: The challenge of mapping the human connectome based on diffusion tractography
Source: Nat Commun. 2017 Nov 7;8:1349. doi: 10.1038/s41467-017-01285-x (PMC5677006; doi:10.1038/s41467-017-01285-x)
Supplement: Supplementary file 4 — Supplementary Software 1 [file 41467_2017_1285_MOESM4_ESM.zip]

Archive with 18 entries (18 files):
- 114188_3_data_set_2530615_xvx6xg.txt
- 114188_3_data_set_2530616_gvg6gg.txt
- 114188_3_data_set_2530608_kvk6kg.txt
- 114188_3_data_set_2530613_tvt6tg.txt
- 114188_3_data_set_2530614_7v767g.txt
- 114188_3_data_set_2530595_bvb6bg.txt
- 114188_3_data_set_2530598_7v767c.txt
- 114188_3_data_set_2530596_fvf6fc.txt
- 114188_3_data_set_2530597_8v868g.txt
- 114188_3_data_set_2530600_vvv6vg.txt
- 114188_3_data_set_2530601_gvg6gg.txt
- 114188_3_data_set_2530603_3v363g.txt
- 114188_3_data_set_2530604_yvy6yg.txt
- 114188_3_data_set_2530605_jvj6jg.txt
- 114188_3_data_set_2530606_bvb6bg.txt
- 114188_3_data_set_2530610_2v262g.txt
- 114188_3_data_set_2530611_1v161g.txt
- 114188_3_data_set_2530612_qvq6qg.txt
