# Supplementary material for: The challenge of mapping the human connectome based on diffusion tractography
Source: Nat Commun. 2017 Nov 7;8:1349. doi: 10.1038/s41467-017-01285-x (PMC5677006; doi:10.1038/s41467-017-01285-x)
Supplement: Supplementary file 4 — Supplementary Software 1 [file 41467_2017_1285_MOESM4_ESM.zip › 114188_3_data_set_2530613_tvt6tg.txt]

setuptools==2.2
numpy==1.11.2
scipy==0.18.1
nibabel==2.1.0
Cython==0.25.2
dipy==0.11.0
