# Supplementary material for: The challenge of mapping the human connectome based on diffusion tractography
Source: Nat Commun. 2017 Nov 7;8:1349. doi: 10.1038/s41467-017-01285-x (PMC5677006; doi:10.1038/s41467-017-01285-x)
Supplement: Supplementary file 4 — Supplementary Software 1 [file 41467_2017_1285_MOESM4_ESM.zip › 114188_3_data_set_2530600_vvv6vg.txt]

from challenge_scoring.utils import json_formatter


def save_results(path, results):
    """ Save results in JSON file """
    json_formatter.save_dict_to_json_file(path, results)


def load_results(path):
    """ Load results from a JSON file """
    json_formatter.load_dict_from_json_file(path)
