# Supplementary material for: The challenge of mapping the human connectome based on diffusion tractography
Source: Nat Commun. 2017 Nov 7;8:1349. doi: 10.1038/s41467-017-01285-x (PMC5677006; doi:10.1038/s41467-017-01285-x)
Supplement: Supplementary file 4 — Supplementary Software 1 [file 41467_2017_1285_MOESM4_ESM.zip › 114188_3_data_set_2530611_1v161g.txt]

#!/usr/bin/env python
# -*- coding: utf-8 -*-

import os
from os.path import basename, splitext

def get_root_image_name(filename):
    # Used for nifti images, to remove .nii.gz
    return splitext(splitext(basename(filename))[0])[0]


def mkdir(folder):
    if not os.path.isdir(folder):
        os.makedirs(folder)

    return os.path.abspath(folder) + "/"
